# Supplementary material for: Cdk1 Deficiency Extends the Postnatal Window of Cardiomyocyte Proliferation and Restores Cardiac Function after Myocardial Infarction
Source: Int J Mol Sci. 2024 Oct 9;25(19):10824. doi: 10.3390/ijms251910824 (PMC13231826; doi:10.3390/ijms251910824)
Supplement: Supplementary file 1 [file ijms-25-10824-s001.zip]

Archive with 1 entries (1 files):
- ijms-3205649-supplementary.pdf
